# Supplementary material for: Mitochondrial protein import receptors in Kinetoplastids reveal convergent evolution over large phylogenetic distances
Source: Nat Commun. 2015 Mar 26;6:6646. doi: 10.1038/ncomms7646 (PMC4389251; doi:10.1038/ncomms7646)
Supplement: Supplementary Data 1 — Proteins identified in ATOM40-HA complexes immunoprecipitated under denaturing conditions. Proteins identified with at least three evidence counts in both replicates in the ATOM40-HA pulldown only (i.e. absent from the corresponding wild type control; “ATOM40-HA only”) or with an MS intensity ratio ATOM40-HA/wild type of > 3 and exhibiting a sequence coverage of ≥ 5% and a posterior error probability (PEP) of < 0.01 were defined as candidate proteins. n.i., not identified. [file ncomms7646-s2.xls]

## Sheet: Sup_Table_S1
	Supplementary data 1: Proteins identified in ATOM40-HA complexes immunoprecipitated under denaturing conditions. Proteins identified with at least three evidence counts in both replicates in the ATOM40-HA pulldown only (i.e. absent from the corresponding wild type control; "ATOM40-HA only") or with an MS intensity ratio ATOM40-HA/wild type of > 3 and exhibiting a sequence coverage of ≥ 5% and a p…
								Replicate 1									Replicate 2
	Accession Number	Mol. Weight [kDa]	Sequence Coverage [%]	PEP		Candidate Proteins		Peptides ATOM40-HA	Unique Peptides ATOM40-HA	Evidence Counts ATOM40-HA	Intensity ATOM40-HA	Peptides wild type	Unique Peptides wild type	Evidence Counts wild type	Intensity wild type	Ratio Intensity ATOM40-HA/wild type	Peptides ATOM40-HA	Unique Peptides ATOM40-HA	Evidene Counts ATOM40-HA	Intensity ATOM40-HA	Peptides wild type	Unique Peptides wild type	Evidence Counts wild type	Intensity wild type	Ratio Intensity ATOM40-HA/wild type
	Tb11.01.3290	68.998	60.8	0		x		33	33	60	251730000	0	0		0	ATOM40-HA only	34	34	76	1132600000	0	0		0	ATOM40-HA only
	Tb11.01.4740	61.21	68.4	0		x		28	28	58	496340000	0	0		0	ATOM40-HA only	29	29	81	3114300000	0	0		0	ATOM40-HA only
	Tb11.02.5660	46.237	61.6	8.251e-210		x		22	22	36	808780000	0	0		0	ATOM40-HA only	17	17	35	2227600000	0	0		0	ATOM40-HA only
	Tb09.211.1240 ATOM40	38.295	71.5	0		x		21	21	47	724540000	0	0		0	ATOM40-HA only	25	25	57	2491200000	0	0		0	ATOM40-HA only
	Tb09.211.1940	19.035	45.2	1.5339e-73		x		5	5	7	76738000	0	0		0	ATOM40-HA only	5	5	7	536370000	0	0		0	ATOM40-HA only
	Tb11.01.4060	89.061	42.3	1.3139e-157		x		17	17	19	50186000	0	0		0	ATOM40-HA only	21	21	27	132830000	0	0		0	ATOM40-HA only
	Tb927.3.3520	47.641	30.9	2.1124e-86		x		8	8	9	32695000	0	0		0	ATOM40-HA only	9	9	13	42590000	0	0		0	ATOM40-HA only
	Tb927.6.2420	25.349	44.5	2.4736e-57		x		6	6	7	23966000	0	0		0	ATOM40-HA only	6	6	12	83977000	0	0		0	ATOM40-HA only
	Tb927.10.4000	29.195	36.1	2.5957e-20		x		4	4	5	8641100	0	0		0	ATOM40-HA only	4	4	4	9724400	0	0		0	ATOM40-HA only
	Tb927.4.1540	55.24	24	1.0582e-89		x		6	6	7	8218900	0	0		0	ATOM40-HA only	4	4	5	20721000	0	0		0	ATOM40-HA only
	Tb927.8.560	64.616	22.7	1.0792e-53		x		4	4	4	6265400	0	0		0	ATOM40-HA only	6	6	8	26986000	0	0		0	ATOM40-HA only
	Tb927.10.1070;Tb927.7.7360	34.35	27.2	4.5985e-08		x		6	6	6	6218800	0	0		0	ATOM40-HA only	7	7	7	27952000	0	0		0	ATOM40-HA only
	Tb927.7.990	86.6	26.2	1.7725e-33		x		8	8	8	6013700	0	0		0	ATOM40-HA only	13	13	16	40417000	0	0		0	ATOM40-HA only
	Tb927.3.4380	53.558	26.9	1.367e-21		x		6	6	6	4004300	0	0		0	ATOM40-HA only	8	8	8	21784000	0	0		0	ATOM40-HA only
	Tb927.8.1860	114.53	7.8	5.4592e-26		x		2	2	3	2977100	0	0		0	ATOM40-HA only	5	5	7	16842000	0	0		0	ATOM40-HA only
	Tb927.7.2410	66.378	13.8	4.8894e-06		x		3	3	3	2431300	0	0		0	ATOM40-HA only	5	5	5	11961000	0	0		0	ATOM40-HA only
	Tb927.7.640	37.365	27.8	3.3766e-33		x		5	5	5	2406700	0	0		0	ATOM40-HA only	6	6	8	21394000	0	0		0	ATOM40-HA only
	Tb927.3.1840	33.355	17.4	4.8234e-26		x		4	4	4	1989200	0	0		0	ATOM40-HA only	6	6	7	17447000	0	0		0	ATOM40-HA only
	Tb927.10.10740	70.02	9.5	3.5889e-50		x		3	3	3	1803700	0	0		0	ATOM40-HA only	4	4	4	13798000	0	0		0	ATOM40-HA only
	Tb927.1.1580	33.578	15.3	5.5734e-11		x		3	3	4	1795000	0	0		0	ATOM40-HA only	5	5	5	16180000	0	0		0	ATOM40-HA only
	Tb927.5.3340	11.094	35.8	1.6624e-10		x		3	3	3	1157000	0	0		0	ATOM40-HA only	3	3	4	5712900	0	0		0	ATOM40-HA only
	Tb11.02.5105	14.971	33.8	0.00015439		x		3	3	3	988080	0	0		0	ATOM40-HA only	4	4	4	19532000	0	0		0	ATOM40-HA only
	Tb11.02.0290	53.096	19.5	1.2439e-32		x		5	5	5	4764500	0	0		0	ATOM40-HA only	4	4	4	12596000	2	2	2	1633000	7.71341
	Tb927.8.7530	39.776	19	3.3151e-13		x		3	2	3	3376600	0	0		0	ATOM40-HA only	4	4	4	14367000	2	1	2	1826800	7.86457
	Tb11.02.0250	84.2	15.8	3.2448e-37		x		3	3	3	1529200	0	0		0	ATOM40-HA only	10	10	10	23136000	2	2	2	917780	25.2087
	Tb927.8.4380	11.86	68.6	2.0718e-92		x		7	7	16	209610000	1	1	1	123560	1696.42	8	8	21	536840000	0	0		0	ATOM40-HA only
	Tb11.02.3310	13.577	73.9	5.9664e-59		x		7	7	13	177620000	1	1	1	67086	2647.65	9	9	25	510030000	1	1	1	172650	2954.13
	Tb927.10.11030	11.261	49	6.0347e-30		x		3	3	7	162750000	1	1	1	160360	1014.9	4	4	10	1139600000	1	1	1	423140	2693.2
	Tb09.160.4310	112.11	46.1	2.6814e-304		x		32	32	41	118570000	13	13	13	9257300	12.8083	33	33	47	480060000	18	18	19	30714000	15.63
	Tb927.6.3740;Tb927.6.3750;Tb927.6.3800	71.474	50.5	0		x		27	27	31	107540000	17	17	21	26443000	4.06686	29	29	48	627420000	24	24	31	82866000	7.5715
	Tb11.01.1740	112.95	50.9	0		x		29	29	37	69288000	25	25	26	20923000	3.31157	35	35	47	368000000	24	24	35	68093000	5.40437
	Tb927.10.6400;Tb927.10.6510	59.503	67.3	0		x		28	28	54	268970000	23	23	30	47194000	5.69924	31	31	69	1134500000	23	23	36	132150000	8.58494
	Tb927.8.2540	46.244	54.3	6.5145e-256		x		14	14	17	42028000	8	8	10	6472400	6.49342	16	16	23	301730000	13	13	19	50729000	5.94788
	Tb927.10.3210	62.036	43.3	4.8173e-88		x		17	17	20	30276000	9	9	10	5255400	5.76093	18	18	24	204100000	11	11	13	21720000	9.39687
	Tb927.7.210	63.858	33.6	5.9053e-92		x		13	13	15	25065000	10	10	10	7742500	3.23733	16	16	20	133060000	7	7	7	6776800	19.6346
	Tb927.2.2510;Tb927.2.2520	29.189	40.4	3.2493e-64		x		6	6	8	24664000	6	6	7	3037500	8.11984	8	8	11	174810000	6	6	7	7732300	22.6078
	Tb09.211.2530	41.551	41.9	3.4828e-58		x		6	6	6	14022000	1	1	1	1473000	9.51935	13	13	14	67461000	1	1	1	1347000	50.0824
	Tb927.2.3030	90.664	34.2	3.4226e-101		x		13	13	13	9006400	5	5	6	2048400	4.3968	18	18	20	80011000	8	8	8	7972000	10.0365
	Tb927.5.520	55.979	24.3	2.8575e-48		x		5	5	7	7919800	3	3	4	1916800	4.13178	8	8	12	42479000	8	8	10	7775700	5.46305
	Tb927.3.4920	42.737	31.5	5.5427e-33		x		4	4	5	7449700	2	2	2	1143600	6.51425	8	8	10	28948000	2	2	2	1409400	20.5392
	Tb927.10.8730	50.876	27.1	1.0137e-87		x		8	8	9	6979300	3	3	3	883280	7.90157	8	8	8	37081000	1	1	1	2152200	17.2293
	Tb927.6.4990	20.147	37.9	4.6308e-44		x		4	4	4	5219900	3	3	3	1603800	3.25471	7	7	9	37181000	5	5	5	8415700	4.41805
	Tb927.10.13360	51.849	34.3	1.3139e-42		x		7	7	8	4871900	3	3	3	833720	5.84357	13	13	16	56378000	4	4	4	2097000	26.8851
	Tb927.8.1740	62.143	20.6	2.4309e-51		x		5	5	5	4551300	1	1	1	457660	9.94472	8	8	9	38496000	1	1	1	493530	78.0013
	Tb11.01.3640	66.634	15.3	2.8487e-23		x		6	6	6	3831100	1	1	1	1041300	3.67915	6	6	6	17772000	1	1	1	605890	29.3321
	Tb927.10.7410	44.905	17.7	1.4799e-36		x		3	3	3	3271300	1	1	1	133230	24.5538	3	3	4	10350000	3	3	3	2406400	4.30103
	Tb11.01.8200	40.234	33.4	5.7904e-52		x		4	4	5	3142000	1	1	1	295780	10.6228	8	8	10	31796000	4	4	4	3120200	10.1904
	Tb927.10.280	19.154	17.1	1.202e-13		x		2	2	3	1827000	1	1	1	491840	3.71462	2	2	3	16121000	2	2	3	2887300	5.58342
	Tb927.5.1060	54.122	28.4	4.2227e-66		x		5	5	5	1760500	4	4	4	491510	3.58182	8	8	8	20134000	3	3	3	1575800	12.777
	Tb11.47.0004	113.38	44.3	6.9892e-276				21	21	27	53077000	17	17	20	18811000	2.82159	32	32	43	279430000	23	23	28	55575000	5.02798
	Tb927.1.2330;Tb927.1.2350;Tb927.1.2370;Tb927.1.2390;Tb927.1.2410	49.704	34.2	2.6499e-60				10	10	11	27742000	10	10	11	15123000	1.83442	10	10	13	137310000	6	6	7	19823000	6.9268
	Tb11.01.3550	41.143	39.7	2.801e-89				14	14	17	23731000	13	13	15	8612200	2.75551	14	14	21	233800000	16	16	23	45437000	5.14559
	Tb927.7.7420;Tb927.7.7430	63.502	41.3	4.383e-108				14	14	16	20389000	16	16	20	29460000	0.692091	14	14	22	218810000	18	18	26	68990000	3.17162
	Tb927.3.1380	55.775	60.1	3.8354e-287				15	15	20	72224000	14	14	22	63164000	1.14344	16	16	25	374610000	20	20	29	157220000	2.38271
	Tb927.6.4070	29.319	16.9	3.2836e-14				2	2	2	14370000	1	1	1	8781600	1.63638	3	3	4	90226000	2	2	2	59811000	1.50852
	Tb927.6.2790	36.957	56.6	3.8333e-90				10	10	11	12663000	8	8	8	6924200	1.8288	10	10	14	105940000	9	9	9	14640000	7.23634
	Tb11.03.0475	12.081	33	2.3798e-15				2	2	2	11279000	2	2	3	12299000	0.917066	2	2	3	37922000	2	2	2	12600000	3.00968
	Tb927.5.1710	21.226	28.7	1.0302e-70				4	4	5	10529000	3	3	4	7851300	1.34105	4	4	7	53877000	4	4	6	21050000	2.55948
	Tb927.8.1990	25.631	32.3	7.8735e-42				7	7	7	9243200	3	3	3	3274700	2.82261	6	6	8	108950000	7	7	8	18724000	5.81874
	Tb927.10.2560	33.188	38.4	1.5925e-30				3	3	3	8466500	2	2	2	3505700	2.41507	7	7	7	25241000	2	2	2	3501800	7.20801
	Tb927.1.2340;Tb927.1.2360;Tb927.1.2380;Tb927.1.2400	49.787	35.7	1.1635e-86				6	6	6	8170800	8	8	8	10115000	0.80779	7	7	7	43053000	6	6	6	11796000	3.6498
	Tb927.3.1790	37.566	46.8	7.2305e-147				6	6	6	8044300	9	9	10	10821000	0.743397	9	9	13	90686000	11	11	14	28500000	3.18196
	Tb927.10.12700	42.511	54.2	1.4527e-114				5	5	5	7240300	13	13	14	11632000	0.622447	9	9	11	43996000	12	12	14	26376000	1.66803
	Tb927.10.180	34.37	50.5	4.0326e-67				8	8	9	6354000	9	9	10	6453700	0.984551	9	9	11	38073000	6	6	7	7372400	5.16426
	Tb927.8.6580	66.88	19.9	2.3764e-32				3	3	3	5358600	3	3	3	3202400	1.67331	4	4	4	5773300	3	3	3	2566400	2.24957
	Tb927.3.2230	31.464	12	3.8567e-51				2	2	2	5089300	0	0		0	ATOM40-HA only	3	3	4	18260000	3	3	3	4038100	4.52193
	Tb927.10.520	46.781	30.6	2.3212e-45				3	3	4	4739600	6	6	7	10332000	0.45873	5	5	5	12793000	6	6	7	12852000	0.995409
	Tb09.160.1820	22.229	43.4	4.3927e-23				2	2	2	4671500	3	3	3	4784500	0.976382	5	5	7	48827000	2	2	3	10697000	4.56455
	Tb11.02.4120	27.599	28.3	4.247e-81				4	4	4	4529900	4	4	4	2041200	2.21923	4	4	5	46291000	5	5	5	10828000	4.27512
	Tb927.3.860	16.531	21.6	1.867e-27				3	3	4	4270500	3	3	5	2175200	1.96327	2	2	4	73479000	2	2	5	9488000	7.74441
	Tb927.8.7040	21.365	35.4	6.1066e-35				4	4	4	4064900	3	3	3	3963600	1.02556	3	3	6	26467000	3	3	4	5773300	4.58438
	Tb927.10.8030	28.834	51.8	6.3434e-83				5	5	5	3986700	7	7	7	8102800	0.492015	9	9	9	75576000	10	10	11	16914000	4.46825
	Tb927.4.4910	45.333	14.8	1.0371e-13				3	2	2	3924700	0	0		0	ATOM40-HA only	3	3	4	14147000	3	2	2	2878000	4.91557
	Tb09.211.0330	35.594	24.6	2.857e-39				4	4	5	3733800	4	4	5	2079900	1.79518	7	7	9	30498000	3	3	4	2279700	13.3781
	Tb927.10.7620	71.088	17.2	7.198e-47				2	2	2	3713600	0	0		0	ATOM40-HA only	5	5	5	11204000	2	2	2	1065500	10.5153
	Tb927.7.3500	35.436	30.1	6.8436e-58				4	4	4	3623200	4	4	4	2717100	1.33348	4	4	5	22034000	3	3	3	2892200	7.61842
	Tb927.10.12840	33.131	40.1	1.6424e-58				4	4	4	3383800	5	5	6	9133700	0.370474	5	5	6	22555000	4	4	5	9131500	2.47002
	Tb09.211.3680	48.592	11.5	5.0931e-17				3	3	3	3142400	3	3	3	2162000	1.45347	2	2	2	4095600	2	2	2	2056800	1.99125
	Tb927.1.4100	40.534	21.2	2.1265e-31				3	3	3	2968700	4	4	4	1794300	1.65452	5	5	7	38658000	2	2	2	2617900	14.7668
	Tb927.10.510	37.06	14.4	1.2606e-10				4	4	4	2801200	0	0		0	ATOM40-HA only	2	2	2	2906500	0	0		0	ATOM40-HA only
	Tb09.211.4740	44.532	11.1	3.7788e-21				1	1	1	2612400	2	2	2	1128200	2.31555	3	3	3	9143000	1	1	1	976820	9.35996
	Tb927.3.3460	53.228	29.8	3.6644e-52				3	3	3	2447200	5	5	5	2257800	1.08389	7	7	8	26772000	6	6	6	6037200	4.43451
	Tb927.2.3610	16.06	34.7	1.1286e-41				1	1	1	2362100	2	2	2	499050	4.73319	3	3	3	9516100	0	0		0	ATOM40-HA only
	Tb11.01.8470	50.433	33.5	3.5922e-73				6	6	6	2359200	4	4	4	867630	2.71913	11	11	11	47174000	7	7	7	6434900	7.33096
	Tb927.10.10830	32.404	11.6	3.4266e-26				1	1	1	2284900	1	1	1	359290	6.35949	1	1	1	9796400	1	1	1	1756400	5.57754
	Tb927.10.7570	48.107	48.1	3.2722e-143				4	4	4	2232900	13	13	14	17437000	0.128055	8	8	9	44646000	10	10	14	28729000	1.55404
	Tb927.6.4130	11.734	32.7	3.0663e-07				2	2	2	2135400	1	1	1	470650	4.53713	1	1	2	3148500	0	0		0	ATOM40-HA only
	Tb11.01.1690	30.327	9.4	0.002579				1	1	1	2045100	0	0		0	ATOM40-HA only	2	2	2	5443300	0	0		0	ATOM40-HA only
	Tb09.160.2810;Tb09.160.2840	77.853	6.7	3.203e-15				2	2	2	2042100	0	0		0	ATOM40-HA only	3	3	3	13812000	0	0		0	ATOM40-HA only
	Tb11.01.4860	25.106	33.5	7.7888e-34				2	2	2	2008800	2	2	2	996330	2.0162	5	5	5	27706000	2	2	2	2843600	9.74328
	Tb927.10.11930	27.645	31.2	4.8125e-50				2	2	2	1996300	1	1	1	82505	24.1961	5	5	6	19347000	1	1	1	338610	57.1365
	Tb927.3.2180	17.908	41	3.0666e-39				1	1	1	1670900	3	3	4	4534500	0.368486	3	3	6	18621000	3	3	4	6250100	2.97931
	Tb927.7.2700	31.856	20.2	2.1073e-28				2	2	2	1644100	0	0		0	ATOM40-HA only	3	3	4	9429600	0	0		0	ATOM40-HA only
	Tb10.v4.0045;Tb927.10.4310	32.215	33.6	4.0169e-34				1	1	1	1637700	1	1	1	73320	22.3363	6	6	6	20775000	5	5	5	5717200	3.63377
	Tb927.10.12050	33.571	8	5.6176e-05				1	1	1	1523600	0	0		0	ATOM40-HA only	1	1	1	4438400	0	0		0	ATOM40-HA only
	Tb11.02.0180	41.554	5.7	7.1999e-11				1	1	2	1521600	0	0		0	ATOM40-HA only	1	1	2	2215200	0	0		0	ATOM40-HA only
	Tb927.10.6190	54.033	17.9	5.8268e-24				1	1	1	1465600	1	1	1	663740	2.20809	5	5	5	14650000	0	0		0	ATOM40-HA only
	Tb11.02.3065	9.795	16.9	7.0783e-08				1	1	1	1457700	0	0		0	ATOM40-HA only	1	1	1	9789500	0	0		0	ATOM40-HA only
	Tb927.1.4420	104.68	8.4	6.2523e-20				1	1	1	1419700	0	0		0	ATOM40-HA only	4	4	4	8393300	0	0		0	ATOM40-HA only
	Tb09.211.4700	33.655	24.2	1.345e-17				3	3	3	1410600	4	4	4	1343500	1.04994	4	4	5	19414000	3	3	3	2052500	9.45871
	Tb927.10.10610	25.449	5.7	1.1536e-10				1	1	1	1409200	0	0		0	ATOM40-HA only	1	1	1	7464800	0	0		0	ATOM40-HA only
	Tb927.8.5420	46.375	6.8	2.2849e-12				1	1	1	1351800	0	0		0	ATOM40-HA only	1	1	1	3327700	0	0		0	ATOM40-HA only
	Tb927.10.9440	54.351	15.9	2.9664e-16				1	1	1	1334400	1	1	1	273720	4.87505	3	3	3	8356300	2	2	2	810450	10.3107
	Tb927.10.15760	36.411	14.9	1.2441e-12				2	2	2	1272300	0	0		0	ATOM40-HA only	2	2	2	2038800	0	0		0	ATOM40-HA only
	Tb927.10.13620	54.791	13.6	1.0989e-13				1	1	1	1224700	0	0		0	ATOM40-HA only	3	3	3	3428300	1	1	1	443040	7.73813
	Tb11.0400;Tb11.0300	27.701	26.1	4.0918e-23				2	2	2	1162600	3	3	3	1120000	1.03804	4	4	4	18574000	1	1	1	299740	61.967
	Tb11.55.0009	23.253	14.1	1.4522e-13				1	1	1	1151800	1	1	1	851210	1.35313	2	2	2	12091000	1	1	1	2194400	5.50993
	Tb927.7.7410	35.787	18.8	1.4742e-13				2	2	2	1097400	2	2	2	394160	2.78415	4	4	4	11819000	0	0		0	ATOM40-HA only
	Tb927.6.4090	58.37	13.5	3.5889e-15				2	2	2	1082600	0	0		0	ATOM40-HA only	4	4	5	8843400	0	0		0	ATOM40-HA only
	Tb927.7.3440	27.05	10.2	1.3338e-09				1	1	1	1055400	0	0		0	ATOM40-HA only	1	1	1	2002700	0	0		0	ATOM40-HA only
	Tb927.4.2500	111.92	22	7.4554e-126				2	2	2	1030200	10	10	11	3692300	0.279013	13	13	16	39150000	0	0		0	ATOM40-HA only
	Tb11.02.4800	44.136	6.2	0.0022961				1	1	1	1026800	0	0		0	ATOM40-HA only	0	0		0	0	0		0	n.i.
	Tb927.10.470	56.921	9.3	1.7346e-11				2	2	2	1005100	0	0		0	ATOM40-HA only	2	2	2	2788200	0	0		0	ATOM40-HA only
	Tb927.6.3630	59.525	7.1	9.8767e-08				2	2	2	951170	0	0		0	ATOM40-HA only	2	2	2	6038900	0	0		0	ATOM40-HA only
	Tb927.2.4240	40.685	11.4	9.6634e-12				1	1	1	917140	0	0		0	ATOM40-HA only	3	3	3	6141300	0	0		0	ATOM40-HA only
	Tb11.01.1680	76.602	36.8	1.7386e-11				1	1	1	891830	2	2	2	551990	1.61566	2	2	2	8307700	3	3	4	4733400	1.75512
	Tb927.8.6060	43.734	11.4	7.2879e-24				1	1	1	828040	0	0		0	ATOM40-HA only	3	3	4	7864800	1	1	1	503610	15.6168
	Tb927.10.6200	12.255	19.2	2.0192e-10				1	1	1	809990	1	1	1	420360	1.9269	1	1	1	2157800	1	1	1	706060	3.05611
	Tb927.10.660	46.369	20.9	5.9975e-34				2	2	2	781360	0	0		0	ATOM40-HA only	5	5	6	15286000	2	2	2	794120	19.249
	Tb927.3.3330	15.842	30.5	5.5892e-24				1	1	1	775640	0	0		0	ATOM40-HA only	4	4	4	11649000	0	0		0	ATOM40-HA only
	Tb09.211.2020	83.045	21.5	2.7073e-25				3	3	3	768030	6	6	6	3264500	0.235267	11	11	12	38187000	1	1	1	171920	222.121
	Tb927.10.4880	25.965	11.6	4.1804e-08				1	1	1	760560	1	1	1	144960	5.24669	1	1	1	2347000	1	1	1	315590	7.43686
	Tb927.5.295b;Tb11.1780	95.127	5.4	1.2954e-14				1	1	1	654850	0	0		0	ATOM40-HA only	4	4	4	8316500	1	1	1	1082200	7.68481
	Tb927.5.3390	13.175	15.3	2.4917e-07				3	3	3	608360	0	0		0	ATOM40-HA only	0	0		0	0	0		0	n.i.
	Tb927.10.13510	62.779	5.8	7.4776e-16				1	1	1	599910	1	1	1	601720	0.996992	2	2	2	3424900	1	1	1	807780	4.23989
	Tb11.01.4702	13.672	9.5	4.5566e-05				1	1	1	564350	1	1	1	365440	1.5443	0	0		0	1	1	1	611330	wild type only
	Tb927.5.2380	34.433	24	6.978e-25				2	2	2	560520	0	0		0	ATOM40-HA only	5	5	6	9690300	0	0		0	ATOM40-HA only
	Tb11.02.1480	57.037	18.5	1.3344e-56				1	1	1	524750	2	2	2	587600	0.893039	6	6	7	8191300	3	3	3	1939900	4.22254
	Tb927.7.1320;Tb927.7.1340	10.67	42	4.3467e-13				1	1	1	519400	1	1	1	170440	3.04741	2	2	3	7640300	2	2	2	2859300	2.67209
	Tb927.10.8980	17.598	8.9	1.1655e-10				1	1	1	491850	0	0		0	ATOM40-HA only	1	1	1	6602300	1	1	1	936310	7.0514
	Tb927.10.11520	13.421	19.7	2.644e-09				1	1	1	489980	0	0		0	ATOM40-HA only	2	2	2	7411500	0	0		0	ATOM40-HA only
	Tb927.2.3800	55.46	6.3	1.4876e-14				1	1	1	429220	0	0		0	ATOM40-HA only	2	2	2	2492600	0	0		0	ATOM40-HA only
	Tb927.10.14820;Tb927.10.14830;Tb927.10.14840	34.074	30.6	2.2285e-60				2	2	2	415120	6	6	6	3703200	0.112098	5	5	6	27249000	5	5	6	6527000	4.17481
	Tb927.7.3940	36.34	8.5	6.6421e-09				1	1	1	398150	0	0		0	ATOM40-HA only	3	3	3	11270000	0	0		0	ATOM40-HA only
	Tb11.02.3130	63.119	13.3	4.1729e-22				2	2	2	396550	0	0		0	ATOM40-HA only	5	5	6	9249200	2	2	2	694830	13.3115
	Tb927.4.3450	13.735	29.8	8.9804e-10				1	1	1	386130	1	1	1	669790	0.576494	0	0		0	2	2	3	7163500	wild type only
	Tb11.01.3190	61.504	11.1	3.6531e-10				1	1	1	357100	0	0		0	ATOM40-HA only	4	4	4	10984000	0	0		0	ATOM40-HA only
	Tb11.01.2550	30.902	19.7	1.9239e-10				2	2	2	335120	0	0		0	ATOM40-HA only	4	4	4	6225700	0	0		0	ATOM40-HA only
	Tb09.211.3540;Tb09.211.3550;Tb09.211.3560;Tb09.211.3570;Tb09.211.3590	56.335	21.3	1.5285e-41				1	1	1	271700	4	4	4	982140	0.276641	6	6	7	14877000	4	4	4	4354200	3.4167
	Tb927.10.1660	33.212	11.2	1.5444e-05				1	1	1	257420	1	1	1	438100	0.587583	3	3	3	3820400	1	1	1	1228300	3.11032
	Tb927.3.1410	19.264	30.9	2.886e-18				2	2	2	250450	2	2	2	1166200	0.214757	4	4	6	27056000	1	1	1	3494100	7.74334
	Tb927.6.2010	58.952	6.9	4.1724e-13				1	1	1	246430	0	0		0	ATOM40-HA only	3	3	3	5573800	1	1	1	645560	8.63405
	Tb927.8.1420	55.982	13.1	2.608e-36				1	1	1	238420	0	0		0	ATOM40-HA only	5	5	6	19258000	0	0		0	ATOM40-HA only
	Tb927.10.2350	27.335	22.3	1.4822e-09				1	1	1	171490	3	3	3	914840	0.187454	3	3	3	7831000	3	3	3	1785000	4.38711
	Tb09.160.4380	21.281	36.2	7.5651e-11				1	1	1	126100	2	2	2	237750	0.530389	5	5	5	11169000	2	2	2	1503100	7.43064
	Tb927.5.2930	43.308	42.4	3.7765e-83				1	1	1	121880	6	6	6	4818100	0.0252963	14	14	16	48422000	10	10	10	11910000	4.06566
	Tb927.3.1690	17.154	29	1.0763e-06				1	1	1	51508	2	2	2	716320	0.0719064	3	3	3	5598700	3	3	3	2742100	2.04176
	Tb927.5.1520	52.53	37.1	6.5513e-81				0	0		0	6	6	7	2121700	wild type only	10	10	10	17282000	4	4	5	3995700	4.32515
	Tb927.6.4280;Tb927.6.4300;Tb927.10.6880	39.047	20.1	6.103e-29				0	0		0	7	7	7	2510600	wild type only	2	2	2	4741200	4	4	4	2926100	1.62031
	Tb927.10.8320	13.786	32.3	7.221e-12				0	0		0	2	2	3	3177400	wild type only	2	2	2	4322100	0	0		0	ATOM40-HA only
	Tb927.5.3090	11.655	28.7	1.3666e-11				0	0		0	2	2	3	1124000	wild type only	2	2	3	14279000	1	1	1	647520	22.0518
	Tb11.47.0022	20.267	16	3.4759e-05				0	0		0	2	2	3	1861400	wild type only	2	2	2	10336000	2	2	2	2855500	3.61968
	Tb927.8.5640	37.089	14.1	6.9038e-24				0	0		0	2	2	2	1352100	wild type only	3	3	3	6536400	1	1	1	1638500	3.98926
	Tb927.8.3380	27.259	11.2	0.0034876				0	0		0	2	2	2	159050	wild type only	2	2	2	2750500	2	2	2	400740	6.86355
	Tb927.10.3040	15.505	28.1	1.9363e-06				0	0		0	1	1	1	97895	wild type only	2	2	2	7060700	1	1	1	934880	7.55252
	Tb09.160.1140	37.455	19.5	4.356e-25				0	0		0	1	1	1	367620	wild type only	3	3	3	5797500	1	1	1	1043400	5.55635
	Tb927.3.4850	28.605	15	1.2129e-05				0	0		0	1	1	1	97205	wild type only	3	3	3	3293000	0	0		0	ATOM40-HA only
	Tb11.01.6680	64.159	11.3	3.0196e-17				0	0		0	1	1	1	70009	wild type only	3	3	3	2837600	3	3	3	1246800	2.27591
	Tb927.6.2490	34.18	10.7	2.4996e-16				0	0		0	1	1	1	1297000	wild type only	2	2	3	13791000	0	0		0	ATOM40-HA only
	Tb927.8.6410	52.913	8.9	2.2131e-06				0	0		0	1	1	1	118920	wild type only	3	3	4	4379000	0	0		0	ATOM40-HA only
	Tb927.6.3530	30.913	7.5	0.0019527				0	0		0	1	1	1	389360	wild type only	0	0		0	0	0		0	n.i.
	Tb927.7.4440	31.573	7.5	0.00013588				0	0		0	1	1	1	765500	wild type only	0	0		0	0	0		0	n.i.
	Tb927.2.4830	38.807	5.1	7.5935e-06				0	0		0	1	1	1	234110	wild type only	1	1	1	6838100	1	1	1	742870	9.20498
	Tb11.02.5450;Tb11.02.5500	71.434	26.5	2.5201e-52				0	0		0	0	0		0	n.i.	10	10	11	33620000	0	0		0	ATOM40-HA only
	Tb11.01.7430	10.98	24.5	3.4714e-09				0	0		0	0	0		0	n.i.	1	1	1	2155500	0	0		0	ATOM40-HA only
	Tb927.4.1670	17.389	23.5	1.6351e-05				0	0		0	0	0		0	n.i.	2	2	3	5770800	0	0		0	ATOM40-HA only
	Tb927.10.9810	33.886	23.3	2.4926e-35				0	0		0	0	0		0	n.i.	4	4	5	10201000	0	0		0	ATOM40-HA only
	Tb927.10.9830	17.194	22.9	5.2772e-15				0	0		0	0	0		0	n.i.	3	3	3	11762000	1	1	1	0
	Tb11.01.3860	18.378	22	6.9308e-09				0	0		0	0	0		0	n.i.	2	2	2	3874900	1	1	1	1390500	2.7867
	Tb11.01.1900	30.3	21.6	2.0144e-21				0	0		0	0	0		0	n.i.	4	4	5	21691000	1	1	1	487460	44.498
	Tb927.7.4550	19.423	21.3	4.4841e-20				0	0		0	0	0		0	n.i.	1	1	1	5456300	0	0		0	ATOM40-HA only
	Tb927.3.2370	15.403	20.1	1.3884e-05				0	0		0	0	0		0	n.i.	1	1	1	9259100	0	0		0	ATOM40-HA only
	Tb11.01.4870	16.296	19.7	1.7752e-25				0	0		0	0	0		0	n.i.	2	2	3	8877500	0	0		0	ATOM40-HA only
	Tb11.55.0017	21.598	19.3	7.791e-05				0	0		0	0	0		0	n.i.	2	2	2	5067500	0	0		0	ATOM40-HA only
	Tb927.5.2560	8.7229	17.8	0.0017765				0	0		0	0	0		0	n.i.	0	0		0	1	1	1	1153300	wild type only
	Tb927.7.5480	58.85	17.5	5.6805e-18				0	0		0	0	0		0	n.i.	6	6	6	9572000	0	0		0	ATOM40-HA only
	Tb927.4.720	19.648	17.2	1.53e-10				0	0		0	0	0		0	n.i.	1	1	1	2237900	0	0		0	ATOM40-HA only
	Tb11.02.1880	21.02	16.9	9.9294e-11				0	0		0	0	0		0	n.i.	2	2	2	3474100	0	0		0	ATOM40-HA only
	Tb927.10.7870	22.784	15.2	2.4285e-08				0	0		0	0	0		0	n.i.	1	1	1	1821300	0	0		0	ATOM40-HA only
	Tb927.8.6110	54.669	14.4	8.153e-38				0	0		0	0	0		0	n.i.	2	2	2	5899400	3	3	3	3125600	1.88745
	Tb927.4.3430	12.369	13.8	1.1655e-10				0	0		0	0	0		0	n.i.	1	1	1	5038100	0	0		0	ATOM40-HA only
	Tb927.8.1490	11.249	13.6	0.00022803				0	0		0	0	0		0	n.i.	1	1	1	904580	0	0		0	ATOM40-HA only
	Tb927.8.4150	33.246	13.3	8.3331e-29				0	0		0	0	0		0	n.i.	2	2	2	1699200	0	0		0	ATOM40-HA only
	Tb11.01.2460	45.229	13.2	1.2704e-24				0	0		0	0	0		0	n.i.	3	3	3	4685100	0	0		0	ATOM40-HA only
	Tb09.211.4511;Tb09.211.4512;Tb09.211.4513	11.076	13	0.0041436				0	0		0	0	0		0	n.i.	1	1	1	57015	0	0		0	ATOM40-HA only
	Tb09.160.0370	42.439	12.9	3.4652e-10				0	0		0	0	0		0	n.i.	4	4	4	7050900	0	0		0	ATOM40-HA only
	Tb11.01.1330	32.962	12.4	6.6072e-12				0	0		0	0	0		0	n.i.	2	2	2	4150500	0	0		0	ATOM40-HA only
	Tb927.8.3690	48.565	12.4	1.1e-29				0	0		0	0	0		0	n.i.	5	5	6	11650000	0	0		0	ATOM40-HA only
	Tb11.03.0510	21.079	12.3	3.1167e-06				0	0		0	0	0		0	n.i.	2	2	3	6455700	0	0		0	ATOM40-HA only
	Tb927.7.2570	52.545	11.8	4.0934e-26				0	0		0	0	0		0	n.i.	4	4	4	12459000	0	0		0	ATOM40-HA only
	Tb927.10.4130	31.032	11.7	0.0045862				0	0		0	0	0		0	n.i.	2	2	2	4818600	1	1	1	655210	7.35428
	Tb927.2.1560;Tb927.2.1680	21.165	11.7	3.5975e-11				0	0		0	0	0		0	n.i.	1	1	1	3529200	1	1	1	1917000	1.841
	Tb927.10.4280	24.055	11.4	0.0018878				0	0		0	0	0		0	n.i.	2	2	2	2656900	0	0		0	ATOM40-HA only
	Tb11.02.2700	61.344	11.2	2.7206e-09				0	0		0	0	0		0	n.i.	4	4	4	3994600	0	0		0	ATOM40-HA only
	Tb927.3.2840	28.675	10.7	3.4666e-07				0	0		0	0	0		0	n.i.	2	2	2	1463800	0	0		0	ATOM40-HA only
	Tb11.01.8500	25.871	10.3	5.9474e-07				0	0		0	0	0		0	n.i.	2	2	2	1386600	0	0		0	ATOM40-HA only
	Tb927.7.2710	31.885	10.1	1.2862e-06				0	0		0	0	0		0	n.i.	2	2	2	3875700	0	0		0	ATOM40-HA only
	Tb927.8.1370	19.847	10.1	1.1016e-06				0	0		0	0	0		0	n.i.	1	1	1	849250	0	0		0	ATOM40-HA only
	Tb09.160.4250;Tb09.160.4280	22.424	9.5	0.0041436				0	0		0	0	0		0	n.i.	2	2	2	5640100	0	0		0	ATOM40-HA only
	Tb11.01.2640	31.9	9.2	0.00045982				0	0		0	0	0		0	n.i.	2	2	2	5992800	0	0		0	ATOM40-HA only
	Tb927.10.12900	18.063	9	7.0783e-08				0	0		0	0	0		0	n.i.	1	1	1	1569500	0	0		0	ATOM40-HA only
	Tb09.160.4300	39.253	8.9	6.2938e-14				0	0		0	0	0		0	n.i.	0	0		0	1	1	1	1389500	wild type only
	Tb927.6.3680	27.875	8.9	0.0087983				0	0		0	0	0		0	n.i.	2	2	2	2948800	0	0		0	ATOM40-HA only
	Tb927.10.12960	24.484	8.7	0.0023138				0	0		0	0	0		0	n.i.	1	1	1	3187900	0	0		0	ATOM40-HA only
	Tb927.10.5220	51.172	8.7	8.4373e-06				0	0		0	0	0		0	n.i.	3	3	3	6570600	0	0		0	ATOM40-HA only
	Tb927.3.2150	40.009	8.3	1.1127e-06				0	0		0	0	0		0	n.i.	2	2	2	2978200	0	0		0	ATOM40-HA only
	Tb10.v4.0043;Tb927.10.4330	40.222	8.2	2.1527e-11				0	0		0	0	0		0	n.i.	2	2	2	6235100	0	0		0	ATOM40-HA only
	Tb927.10.3120	26.948	8.2	3.9323e-06				0	0		0	0	0		0	n.i.	1	1	1	880330	0	0		0	ATOM40-HA only
	Tb927.5.960;Tb927.3.3280	37.159	8.1	5.3055e-08				0	0		0	0	0		0	n.i.	2	2	3	10280000	0	0		0	ATOM40-HA only
	Tb927.10.8970;Tb927.10.8950	14.271	7.9	0.0084629				0	0		0	0	0		0	n.i.	1	1	1	448680	0	0		0	ATOM40-HA only
	Tb927.8.2740	38.497	7.7	0.00024938				0	0		0	0	0		0	n.i.	1	1	1	925840	0	0		0	ATOM40-HA only
	Tb11.02.2390	51.187	7.6	0.0068476				0	0		0	0	0		0	n.i.	2	2	2	3917900	0	0		0	ATOM40-HA only
	Tb11.02.5530	33.861	7.1	4.1616e-23				0	0		0	0	0		0	n.i.	1	1	1	1392600	0	0		0	ATOM40-HA only
	Tb927.8.4000	71.405	7.1	7.4766e-07				0	0		0	0	0		0	n.i.	3	3	3	4347800	0	0		0	ATOM40-HA only
	Tb927.8.5460;Tb927.8.5470;Tb927.8.5440;Tb927.8.5465	45.718	6.9	0.0032785				0	0		0	0	0		0	n.i.	1	1	1	793810	1	1	1	345090	2.3003
	Tb11.01.3500	28.476	6.6	0.0008271				0	0		0	0	0		0	n.i.	1	1	1	1021800	0	0		0	ATOM40-HA only
	Tb927.7.7230	35.522	6.6	1.0216e-17				0	0		0	0	0		0	n.i.	1	1	1	2073600	0	0		0	ATOM40-HA only
	Tb927.3.1820	25.432	6.5	0.0035991				0	0		0	0	0		0	n.i.	1	1	1	1961700	0	0		0	ATOM40-HA only
	Tb927.5.4330	47.651	5.9	0.0052982				0	0		0	0	0		0	n.i.	2	2	2	1515200	0	0		0	ATOM40-HA only
	Tb11.12.0014	30.621	5.8	0.00012764				0	0		0	0	0		0	n.i.	1	1	1	1146900	0	0		0	ATOM40-HA only
	Tb927.6.2080	45.886	5.8	4.8992e-06				0	0		0	0	0		0	n.i.	1	1	1	2850600	0	0		0	ATOM40-HA only
	Tb927.10.600	62.775	5.7	1.2043e-07				0	0		0	0	0		0	n.i.	2	2	2	1819500	0	0		0	ATOM40-HA only
	Tb927.7.7080	41.205	5.4	2.5111e-08				0	0		0	0	0		0	n.i.	1	1	1	1541500	0	0		0	ATOM40-HA only
	Tb927.1.3030	47.576	5.3	1.0634e-15				0	0		0	0	0		0	n.i.	1	1	1	862750	0	0		0	ATOM40-HA only
	Tb927.1.4230	49.86	5.2	7.7499e-10				0	0		0	0	0		0	n.i.	1	1	1	2848800	0	0		0	ATOM40-HA only
	Tb11.55.0013	48.151	5	7.0783e-08				0	0		0	0	0		0	n.i.	2	2	2	1719500	0	0		0	ATOM40-HA only
	Tb927.8.920	18.992	18	0.033209				0	0		0	0	0		0	n.i.	2	2	2	3462000	0	0		0	ATOM40-HA only
	Tb927.3.2880	12.643	30.8	0.014987				0	0		0	2	2	2	441910	wild type only	2	2	2	3692200	1	1	1	707410	5.21932
	Tb927.10.12930	23.985	19.3	0.012791				0	0		0	0	0		0	n.i.	2	2	2	3027900	0	0		0	ATOM40-HA only
	Tb11.57.0003	11.175	17.2	0.14769				0	0		0	0	0		0	n.i.	1	1	1	1657500	0	0		0	ATOM40-HA only
	Tb927.10.11060	8.8635	12.3	0.044622				0	0		0	1	1	1	53293	wild type only	1	1	1	581740	0	0		0	ATOM40-HA only
	Tb927.10.5050	8.6908	10.7	0.071813				1	1	1	309050	1	1	1	175210	1.76388	1	1	1	2276600	1	1	1	452470	5.03149
	Tb11.02.0445	13.477	10.7	0.013085				0	0		0	1	1	1	67196	wild type only	0	0		0	0	0		0	n.i.
	Tb09.211.1900	29.587	9.1	0.041725				1	1	1	303990	0	0		0	ATOM40-HA only	2	2	2	2406600	0	0		0	ATOM40-HA only
	Tb927.3.940	18.107	9.1	0.017207				0	0		0	0	0		0	n.i.	1	1	1	5452400	1	1	1	346400	15.7402
	Tb927.8.4690	13.31	8.9	0.019264				0	0		0	0	0		0	n.i.	1	1	1	1384700	0	0		0	ATOM40-HA only
	Tb927.6.2140	28.771	8.2	0.019264				0	0		0	0	0		0	n.i.	2	2	2	2016400	0	0		0	ATOM40-HA only
	Tb927.8.2300	25.468	7.7	0.014697				0	0		0	0	0		0	n.i.	1	1	1	1889300	0	0		0	ATOM40-HA only
	Tb927.4.630	33.88	7.3	0.017207				0	0		0	1	1	1	524870	wild type only	2	2	2	2781500	0	0		0	ATOM40-HA only
	Tb11.01.7480	36.047	6.8	0.035709				0	0		0	0	0		0	n.i.	1	1	1	855740	0	0		0	ATOM40-HA only
	Tb11.01.1930	24.353	6.6	0.15813				0	0		0	0	0		0	n.i.	1	1	1	1499000	0	0		0	ATOM40-HA only
	Tb927.5.3010	57.748	5.8	0.10697				0	0		0	0	0		0	n.i.	2	2	2	2190500	0	0		0	ATOM40-HA only
	Tb09.160.2230	25.222	5.6	0.013085				0	0		0	0	0		0	n.i.	1	1	1	1153300	0	0		0	ATOM40-HA only
	Tb11.02.5410	32.366	5.4	0.10429				1	1	1	0	0	0		0		0	0		0	0	0		0	n.i.
	Tb11.03.0090	35.288	5.4	0.027933				0	0		0	0	0		0	n.i.	1	1	1	739460	0	0		0	ATOM40-HA only
	Tb927.8.4810	31.429	5.4	0.037238				0	0		0	0	0		0	n.i.	1	1	1	1123500	1	1	1	367090	3.06056
	Tb927.7.5820	55.086	5.2	0.10525				1	1	1	796290	1	1	1	606980	1.31189	2	2	2	4810900	0	0		0	ATOM40-HA only
	Tb11.24.0014	31.729	5.2	0.09183				0	0		0	1	1	1	0		0	0		0	0	0		0	n.i.
	Tb927.10.9760	39.673	5.1	0.12656				0	0		0	0	0		0	n.i.	1	1	1	909960	0	0		0	ATOM40-HA only
	Tb927.10.16170	34.606	4.9	0.0048519				1	1	1	578450	0	0		0	ATOM40-HA only	0	0		0	0	0		0	n.i.
	Tb927.2.6070	31.486	4.9	6.4459e-06				0	0		0	0	0		0	n.i.	1	1	1	1172300	0	0		0	ATOM40-HA only
	Tb927.3.3660	29.594	4.9	0.00010869				0	0		0	0	0		0	n.i.	1	1	1	491780	0	0		0	ATOM40-HA only
	Tb927.7.6200	31.594	4.9	0.061027				0	0		0	0	0		0	n.i.	1	1	1	1808200	0	0		0	ATOM40-HA only
	Tb927.6.1550	38.864	4.8	0.108				2	2	2	345140	0	0		0	ATOM40-HA only	2	2	2	2310400	0	0		0	ATOM40-HA only
	Tb11.01.2000	22.684	4.8	0.047324				0	0		0	0	0		0	n.i.	1	1	1	2372800	1	1	1	243060	9.7622
	Tb11.01.0610	60.659	4.6	1.1167e-06				1	1	1	207730	0	0		0	ATOM40-HA only	1	1	1	839440	0	0		0	ATOM40-HA only
	Tb09.211.0220	36.786	4.6	2.6021e-11				0	0		0	0	0		0	n.i.	1	1	1	1293600	0	0		0	ATOM40-HA only
	Tb927.10.6130	43.987	4.4	0.007944				1	1	1	1462400	0	0		0	ATOM40-HA only	0	0		0	0	0		0	n.i.
	Tb927.10.3260	78.983	4.4	0.00038017				0	0		0	0	0		0	n.i.	2	2	2	6004500	0	0		0	ATOM40-HA only
	Tb927.10.13850	43.008	4.2	0.030648				0	0		0	0	0		0	n.i.	1	1	1	1350100	0	0		0	ATOM40-HA only
	Tb927.10.2100;Tb927.10.2110;Tb927.10.2090	49.105	4.2	0.0028453				0	0		0	2	2	2	377250	wild type only	0	0		0	0	0		0	n.i.
	Tb927.2.2970	33.962	4.2	3.4053e-06				0	0		0	0	0		0	n.i.	1	1	1	1700700	0	0		0	ATOM40-HA only
	Tb11.03.0540	76.244	4.1	5.0527e-18				1	1	1	789190	0	0		0	ATOM40-HA only	0	0		0	0	0		0	n.i.
	Tb927.7.4310	53.736	4	2.7166e-11				1	1	1	660510	1	1	1	322440	2.04847	1	1	1	2088600	0	0		0	ATOM40-HA only
	Tb11.02.3210	26.819	4	0.0084629				0	0		0	1	1	1	94098	wild type only	0	0		0	0	0		0	n.i.
	Tb927.10.3740	54.375	4	0.00013757				0	0		0	0	0		0	n.i.	1	1	1	1470800	0	0		0	ATOM40-HA only
	Tb927.3.5610	54.986	4	2.7166e-11				0	0		0	0	0		0	n.i.	1	1	1	1039100	0	0		0	ATOM40-HA only
	Tb927.5.2180;Tb927.5.2210;Tb927.5.2240	52.346	4	0.1954				0	0		0	0	0		0	n.i.	1	1	1	647600	0	0		0	ATOM40-HA only
	Tb927.4.1610	39.631	3.9	0.061027				0	0		0	0	0		0	n.i.	1	1	1	836830	0	0		0	ATOM40-HA only
	Tb11.03.0110	41.739	3.8	0.15813				0	0		0	0	0		0	n.i.	1	1	1	2028300	0	0		0	ATOM40-HA only
	Tb927.3.1940	49.435	3.7	0.10525				1	1	1	394790	0	0		0	ATOM40-HA only	1	1	1	1272300	0	0		0	ATOM40-HA only
	Tb927.6.2230	86.64	3.7	2.0163e-17				0	0		0	1	1	1	45792	wild type only	1	1	1	1867700	0	0		0	ATOM40-HA only
	Tb927.7.2390	102.86	3.7	1.7159e-14				0	0		0	0	0		0	n.i.	3	3	3	3582200	0	0		0	ATOM40-HA only
	Tb09.211.3000	51.045	3.6	0.0088674				0	0		0	0	0		0	n.i.	1	1	1	1420400	0	0		0	ATOM40-HA only
	Tb927.2.4210	58.564	3.6	0.1954				0	0		0	0	0		0	n.i.	1	1	1	1429600	0	0		0	ATOM40-HA only
	Tb927.8.1620;Tb927.8.1630;Tb927.8.1640;Tb927.8.1610	63.616	3.6	1.85e-09				0	0		0	0	0		0	n.i.	1	1	1	3349500	0	0		0	ATOM40-HA only
	Tb09.211.4880	42.647	3.4	0.0017765				0	0		0	0	0		0	n.i.	1	1	1	1320800	0	0		0	ATOM40-HA only
	Tb11.55.0026	44.799	3.4	0.00022803				0	0		0	0	0		0	n.i.	1	1	1	889060	0	0		0	ATOM40-HA only
	Tb11.02.3570	32.267	3.3	0.0019578				1	1	1	185350	0	0		0	ATOM40-HA only	1	1	1	1802100	0	0		0	ATOM40-HA only
	Tb11.01.3110	75.366	3.3	5.6434e-09				0	0		0	0	0		0	n.i.	1	1	1	1105800	0	0		0	ATOM40-HA only
	Tb927.2.2940	32.208	3.3	0.15667				0	0		0	0	0		0	n.i.	1	1	1	171910	0	0		0	ATOM40-HA only
	Tb11.39.0010;Tb11.1370;Tb11.1420	57.107	3.2	0.0008271				1	1	1	281090	0	0		0	ATOM40-HA only	1	1	1	1545400	0	0		0	ATOM40-HA only
	Tb09.211.1750	34.295	3.2	0.047324				0	0		0	1	1	1	74519	wild type only	1	1	1	1207400	0	0		0	ATOM40-HA only
	Tb11.55.0010	61.63	3.2	0.00011116				0	0		0	0	0		0	n.i.	1	1	1	934950	0	0		0	ATOM40-HA only
	Tb927.10.3580	35.612	3.1	0.047324				0	0		0	0	0		0	n.i.	1	1	1	1253900	0	0		0	ATOM40-HA only
	Tb927.3.3900	67.395	3.1	0.077369				0	0		0	0	0		0	n.i.	1	1	1	1591200	0	0		0	ATOM40-HA only
	Tb927.8.3530	37.805	3.1	0.072578				0	0		0	0	0		0	n.i.	1	1	1	2029500	0	0		0	ATOM40-HA only
	Tb927.2.4400	136.9	3	1.0549e-06				1	1	1	861720	1	1	1	272510	3.16216	2	2	2	3749600	0	0		0	ATOM40-HA only
	Tb11.01.1500	72.849	3	0.0186				0	0		0	0	0		0	n.i.	1	1	1	1605600	0	0		0	ATOM40-HA only
	Tb11.02.4810	68.158	3	0.00014247				0	0		0	0	0		0	n.i.	1	1	1	3297200	0	0		0	ATOM40-HA only
	Tb927.8.2000	32.897	3	0.020094				0	0		0	1	1	1	111600	wild type only	0	0		0	0	0		0	n.i.
	Tb927.7.740	61.973	2.9	0.0035991				0	0		0	1	1	1	216700	wild type only	0	0		0	0	0		0	n.i.
	Tb927.10.770	69.121	2.8	2.0478e-11				1	1	1	1354700	1	1	1	633940	2.13695	1	1	1	2261400	0	0		0	ATOM40-HA only
	Tb927.6.4540	45.944	2.8	0.0041436				1	1	1	143460	0	0		0	ATOM40-HA only	0	0		0	0	0		0	n.i.
	Tb927.2.820;Tb927.10.70	60.527	2.8	0.036398				0	0		0	0	0		0	n.i.	1	1	1	470980	0	0		0	ATOM40-HA only
	Tb927.3.4030	135.25	2.8	2.8591e-05				0	0		0	0	0		0	n.i.	2	2	2	1902400	0	0		0	ATOM40-HA only
	Tb927.3.750	37.79	2.7	0.044622				1	1	1	285780	0	0		0	ATOM40-HA only	1	1	1	1101900	0	0		0	ATOM40-HA only
	Tb11.02.2070	73.435	2.7	0.0012822				0	0		0	0	0		0	n.i.	1	1	1	1417400	0	0		0	ATOM40-HA only
	Tb927.10.9820	76.732	2.7	1.9856e-21				0	0		0	0	0		0	n.i.	1	1	1	858660	0	0		0	ATOM40-HA only
	Tb927.8.1470	62.304	2.6	0.018054				1	1	1	260660	0	0		0	ATOM40-HA only	0	0		0	0	0		0	n.i.
	Tb11.01.6620	58.419	2.6	0.078596				0	0		0	0	0		0	n.i.	1	1	1	1998400	0	0		0	ATOM40-HA only
	Tb927.4.4210	96.221	2.6	8.9287e-16				0	0		0	0	0		0	n.i.	2	2	2	5207100	0	0		0	ATOM40-HA only
	Tb927.6.3510	59.67	2.6	6.4459e-06				0	0		0	0	0		0	n.i.	1	1	1	1688400	0	0		0	ATOM40-HA only
	Tb09.160.5260	49.92	2.5	0.030156				0	0		0	0	0		0	n.i.	0	0		0	1	1	1	315480	wild type only
	Tb09.211.1910	118.72	2.5	0.13458				0	0		0	0	0		0	n.i.	1	1	2	0	0	0		0
	Tb11.01.6360	74.475	2.5	0.015367				0	0		0	0	0		0	n.i.	1	1	1	3617300	0	0		0	ATOM40-HA only
	Tb11.47.0024	98.264	2.5	0.002175				0	0		0	0	0		0	n.i.	1	1	1	1498800	0	0		0	ATOM40-HA only
	Tb927.7.5110	62.367	2.5	0.00022803				0	0		0	0	0		0	n.i.	1	1	1	1820500	0	0		0	ATOM40-HA only
	Tb09.v4.0044	50.963	2.4	0.20978				0	0		0	1	1	2	1672100	wild type only	1	1	2	45050000	1	1	2	40868000	1.10233
	Tb11.02.3180	94.96	2.2	7.2032e-06				0	0		0	0	0		0	n.i.	1	1	1	1382900	1	1	1	728170	1.89914
	Tb11.02.1860	51.878	2.1	0.047324				0	0		0	0	0		0	n.i.	1	1	1	505380	0	0		0	ATOM40-HA only
	Tb927.10.9140	71.858	1.9	0.096055				0	0		0	0	0		0	n.i.	1	1	1	1436800	0	0		0	ATOM40-HA only
	Tb927.2.1210;Tb927.1.180;Tb927.1.220;Tb927.2.1140	95.198	1.8	0.00010739				0	0		0	0	0		0	n.i.	1	1	1	2570500	0	0		0	ATOM40-HA only
	Tb927.2.3180	114.38	1.8	0.007944				0	0		0	0	0		0	n.i.	1	1	1	1087000	0	0		0	ATOM40-HA only
	Tb11.02.0130	84.864	1.7	0.22524				0	0		0	0	0		0	n.i.	1	1	1	1418100	0	0		0	ATOM40-HA only
	Tb09.211.3720	116.54	1.5	0.16001				0	0		0	0	0		0	n.i.	0	0		0	1	1	1	0
	Tb927.10.9970	110	1.4	0.07875				0	0		0	0	0		0	n.i.	1	1	1	4097200	0	0		0	ATOM40-HA only
	Tb11.02.1000	91.938	1.3	0.39047				1	1	3	1209000	1	1	3	988440	1.22314	1	1	2	6680000	1	1	5	7203400	0.92734
	Tb11.01.1910	137.64	1.2	0.10697				0	0		0	0	0		0	n.i.	1	1	1	1579800	0	0		0	ATOM40-HA only
	Tb927.10.3570	99.416	1.2	0.18583				0	0		0	0	0		0	n.i.	1	1	1	668540	0	0		0	ATOM40-HA only
	Tb927.7.3050	131.58	1.1	3.4053e-06				0	0		0	0	0		0	n.i.	1	1	1	769590	0	0		0	ATOM40-HA only
	Tb927.8.1840	225.88	0.9	0.19804				0	0		0	0	0		0	n.i.	0	0		0	1	1	1	0
	Tb927.10.3650	133.53	0.8	0.0084629				0	0		0	0	0		0	n.i.	1	1	1	455140	0	0		0	ATOM40-HA only
	Tb927.1.3880	188.01	0.7	0.013085				0	0		0	0	0		0	n.i.	0	0		0	1	1	1	307650	wild type only
