# Supplementary material for: Mitochondrial protein import receptors in Kinetoplastids reveal convergent evolution over large phylogenetic distances
Source: Nat Commun. 2015 Mar 26;6:6646. doi: 10.1038/ncomms7646 (PMC4389251; doi:10.1038/ncomms7646)
Supplement: Supplementary Data 2 — Proteins identified in ATOM40-HA complexes immunoprecipitated under native conditions. Proteins identified with at least three evidence counts in the ATOM40-HA pulldown only (i.e. absent from the wild type control; “ATOM40-HA only”) or with an MS intensity ratio ATOM40-HA/wild type of > 5 and exhibiting a sequence coverage of ≥ 5% and a posterior error probability (PEP) of < 0.01 were defined as candidate proteins. [file ncomms7646-s3.xls]

## Sheet: Sup. Table S2
	Supplementary data 2: Proteins identified in ATOM40-HA complexes immunoprecipitated under native conditions. Proteins identified with at least three evidence counts in the ATOM40-HA pulldown only (i.e. absent from the wild type control; "ATOM40-HA only") or with an MS intensity ratio ATOM40-HA/wild type of > 5 and exhibiting a sequence coverage of ≥ 5% and a posterior error probability (PEP) of <…
	Accession Number	Mol. Weight [kDa]	Sequence Coverage [%]	PEP	Candidate Proteins	Peptides ATOM40-HA	Unique Peptides ATOM40-HA	Evidence Counts ATOM40-HA	Intensity ATOM40-HA	Peptides wild type	Unique Peptides wild type	Evidence Counts wild type	Intensity wild type	Ratio Intensity ATOM40-HA/wild type
	Tb927.7.7010	18.121	24.7	2.976e-22	x	3	3	3	347830	0	0		0	ATOM40-HA only
	Tb927.2.4740;Tb927.2.4890	40.186	12.6	9.9402e-07	x	4	4	4	402880	0	0		0	ATOM40-HA only
	Tb927.5.3410	30.982	12.2	6.2697e-08	x	3	3	3	369680	0	0		0	ATOM40-HA only
	Tb927.8.4380	11.86	11.4	8.7492e-11	x	1	1	8	1712400	0	0		0	ATOM40-HA only
	Tb927.7.2990;Tb927.7.3030	35.572	9.7	2.2497e-06	x	3	3	3	430370	0	0		0	ATOM40-HA only
	Tb927.6.3930	49.246	8.9	3.3871e-13	x	3	3	3	393760	0	0		0	ATOM40-HA only
	Tb927.10.6400;Tb927.10.6510	59.503	6.4	3.2751e-14	x	3	3	6	593150	0	0		0	ATOM40-HA only
	Tb11.01.3290	68.998	6.1	3.7214e-13	x	4	4	10	619510	0	0		0	ATOM40-HA only
	Tb11.02.5660	46.237	24.3	5.917e-67	x	8	8	24	3710800	1	1	1	20334	182.492
	Tb09.211.1240 ATOM40	38.295	35.6	7.0786e-57	x	8	8	21	5941900	1	1	3	107190	55.4333
	Tb11.02.3310	13.577	9.2	2.009e-07	x	1	1	8	1413200	1	1	1	31065	45.4917
	Tb09.160.4310	112.11	5.3	4.9652e-26	x	3	3	3	284670	1	1	1	16864	16.8803
	Tb927.10.11030	11.261	11	5.0282e-06	x	1	1	9	4177400	1	1	8	407090	10.2616
	Tb927.5.2580	44.318	7.8	6.2451e-07	x	3	3	3	266410	1	1	1	29472	9.03943
	Tb927.10.7620	71.088	5.5	2.8698e-20	x	3	3	3	282040	1	1	1	33976	8.30115
	Tb927.10.3210	62.036	13.7	1.6197e-33	x	7	7	19	2360800	4	4	8	342840	6.88601
	Tb11.01.3550	41.143	29.5	6.3589e-89	x	10	10	15	16305000	7	7	7	2477800	6.58043
	Tb927.6.3740;Tb927.6.3750;Tb927.6.3800	71.474	14	1.5736e-69		7	7	13	1692300	3	3	5	339430	4.98571
	Tb11.01.1740	112.95	23.7	1.6601e-104		17	17	20	6015200	11	11	11	1227100	4.90196
	Tb927.8.1990	25.631	33.6	1.1662e-44		8	8	13	4037900	6	6	10	1050800	3.84269
	Tb11.47.0004	113.38	9.8	2.0819e-41		8	8	8	1714100	6	6	6	458380	3.73947
	Tb927.3.1380	55.775	7.5	1.4168e-33		3	3	6	653360	3	3	4	287630	2.27153
	Tb927.5.520	55.979	16	2.9901e-49		7	7	11	5737300	7	7	12	2924900	1.96154
	Tb927.7.7420;Tb927.7.7430	63.502	19.5	9.7896e-32		5	5	13	884020	8	8	15	546660	1.61713
	Tb11.01.4702	13.672	9.5	5.0282e-06		1	1	6	344620	1	1	5	277850	1.24031
	Tb927.5.1060	54.122	11.9	3.4748e-16		2	2	3	210000	5	5	7	247390	0.848862
	Tb09.211.2020	83.045	9.1	2.8151e-37		2	2	4	296480	7	7	42	5245600	0.0565197
	Tb10.v4.0052;Tb10.v4.0053;Tb927.10.10280;Tb927.10.10360	561.21	22.5	3.2179e-07		0	0		0	2	2	2	170180	wild type only
	Tb11.02.5450;Tb11.02.5500	71.434	12.9	3.442e-38		0	0		0	7	7	28	1234500	wild type only
	Tb11.02.1480	57.037	12	1.6605e-36		0	0		0	5	5	6	209170	wild type only
	Tb927.4.2500	111.92	8.1	1.15e-33		0	0		0	7	7	27	2002400	wild type only
	Tb927.6.4990	20.147	7.1	0.00011392		0	0		0	1	1	1	24520	wild type only
	Tb927.4.1810	13.015	15.8	0.00018444		2	2	2	83241	0	0		0	ATOM40-HA only
	Tb927.8.1430	19.865	13.3	1.5074e-06		2	2	2	64145	0	0		0	ATOM40-HA only
	Tb11.01.8500	25.871	12	4.2997e-08		2	2	2	251130	0	0		0	ATOM40-HA only
	Tb927.6.4080	24.735	11.7	1.1798e-07		2	2	2	374420	0	0		0	ATOM40-HA only
	Tb927.7.4550	19.423	11.5	4.7503e-11		2	2	2	371950	0	0		0	ATOM40-HA only
	Tb09.211.0230	25.114	10.6	0.0021582		2	2	2	435650	0	0		0	ATOM40-HA only
	Tb927.8.5280	28.693	8.6	8.3706e-06		2	2	2	208440	0	0		0	ATOM40-HA only
	Tb927.3.5300	20.578	7.6	2.3809e-06		1	1	1	27551	0	0		0	ATOM40-HA only
	Tb927.10.11370	17.772	7.5	0.0002752		1	1	2	96119	0	0		0	ATOM40-HA only
	Tb927.5.2810	20.322	7.3	0.00011392		1	1	1	208000	0	0		0	ATOM40-HA only
	Tb927.4.4600	31.248	7.3	0.0038886		2	2	2	140110	1	1	1	0	ATOM40-HA only
	Tb11.01.1215	20.52	6.8	2.3809e-06		1	1	1	165280	0	0		0	ATOM40-HA only
	Tb927.10.11350	16.667	6.8	0.00020077		1	1	1	124740	0	0		0	ATOM40-HA only
	Tb11.01.1930	24.353	6.6	1.3131e-05		1	1	1	189720	0	0		0	ATOM40-HA only
	Tb927.10.280	19.154	6.3	0.0089848		1	1	1	51292	0	0		0	ATOM40-HA only
	Tb927.10.8620	21.046	6	2.009e-07		1	1	1	84944	0	0		0	ATOM40-HA only
	Tb11.02.1110	21.781	5.9	0.0028932		1	1	1	120160	0	0		0	ATOM40-HA only
	Tb927.3.820	22.174	5.9	5.0282e-06		1	1	1	130390	0	0		0	ATOM40-HA only
	Tb11.01.1840	21.564	5.8	2.009e-07		1	1	1	166360	0	0		0	ATOM40-HA only
	Tb927.10.6300	50.038	5.5	0.001544		2	2	2	174350	0	0		0	ATOM40-HA only
	Tb09.160.1140	37.455	5	1.0886e-15		1	1	1	204020	0	0		0	ATOM40-HA only
	Tb927.3.940	18.107	16.2	0.0032815		1	1	1	128730	1	1	1	11853	10.8605
	Tb11.01.2340	39.513	6.3	1.805e-09		2	2	2	387250	1	1	1	45208	8.56596
	Tb927.4.5170	17.255	6.6	5.0282e-06		1	1	1	162410	1	1	1	23658	6.86491
	Tb927.7.4140	20.852	5.9	2.009e-07		1	1	1	216850	1	1	1	39699	5.46235
	Tb11.0300;Tb11.0400	27.629	9.1	5.5802e-07		2	2	2	180510	1	1	1	83747	2.15542
	Tb927.10.9830	17.194	7.6	4.2897e-06		1	1	1	74442	1	1	1	42909	1.73488
	Tb927.7.7410	35.787	7.2	2.5363e-12		1	1	1	36939	1	1	1	23437	1.5761
	Tb927.8.4810	31.429	8.7	1.9854e-09		1	1	1	56329	3	3	6	169800	0.331737
	Tb927.8.3530	37.805	7.1	1.4136e-16		1	1	1	155230	2	2	16	904130	0.17169
	Tb927.7.840	14.51	9.7	0.11239		1	1	1	96971	1	1	1	89874	1.07897
	Tb927.10.4240	14.753	8.3	0.028568		0	0		0	1	1	1	28994	wild type only
	Tb927.8.1880	22.189	6.8	0.046536		1	1	1	0	0	0		0
	Tb11.01.2170	21.238	5.6	0.07212		1	1	1	49538	0	0		0	ATOM40-HA only
	Tb927.10.1870	21.648	5	0.025584		1	1	1	39354	0	0		0	ATOM40-HA only
	Tb927.10.4280	24.055	5	0.033585		0	0		0	1	1	1	0
	Tb11.03.0260	28.776	4.9	8.4373e-09		1	1	1	165850	0	0		0	ATOM40-HA only
	Tb927.10.380	39.683	4.7	0.010682		1	1	1	73961	0	0		0	ATOM40-HA only
	Tb927.5.3110	24.469	4.6	0.0089848		1	1	1	34156	0	0		0	ATOM40-HA only
	Tb11.01.3500	28.476	4.5	5.0165e-05		1	1	1	199420	1	1	1	31279	6.37552
	Tb927.5.3640	30.64	4.4	2.0701e-07		1	1	1	124720	0	0		0	ATOM40-HA only
	Tb927.5.4120	22.32	4.2	0.058052		1	1	1	206220	1	1	1	35106	5.87421
	Tb927.10.10830	32.404	4.1	0.20196		1	1	1	69821	0	0		0	ATOM40-HA only
	Tb927.5.4330	47.651	4.1	0.00065455		2	2	2	343650	1	1	1	34605	9.93065
	Tb11.02.4120	27.599	4.1	0.0028932		0	0		0	1	1	1	26716	wild type only
	Tb927.3.5240	66.655	3.8	0.00032108		2	2	2	171630	0	0		0	ATOM40-HA only
	Tb927.3.3890	36.68	3.8	0.11239		1	1	1	79464	0	0		0	ATOM40-HA only
	Tb927.6.4070	29.319	3.8	0.07212		1	1	5	2372400	1	1	7	8885700	0.266991
	Tb11.02.0130	84.864	3.7	0.00010336		3	3	3	201310	0	0		0	ATOM40-HA only
	Tb11.01.5460	30.693	3.7	0.0020529		1	1	1	53982	0	0		0	ATOM40-HA only
	Tb927.8.5860	35.06	3.7	5.0282e-06		1	1	1	138220	0	0		0	ATOM40-HA only
	Tb09.160.4750	75.135	3.6	0.0001906		2	2	2	139310	0	0		0	ATOM40-HA only
	Tb927.6.2010	58.952	3.6	1.3022e-05		2	2	2	167360	0	0		0	ATOM40-HA only
	Tb927.10.14820;Tb927.10.14830;Tb927.10.14840	34.074	3.6	0.0002752		1	1	1	47413	0	0		0	ATOM40-HA only
	Tb927.6.1440	34.803	3.6	0.0028932		1	1	1	38400	0	0		0	ATOM40-HA only
	Tb09.160.2250	22.632	3.5	0.15837		1	1	1	0	0	0		0
	Tb11.01.5390	36.135	3.5	5.0165e-05		0	0		0	1	1	1	19019	wild type only
	Tb927.7.6200	31.594	3.5	0.0089848		0	0		0	1	1	2	77847	wild type only
	Tb09.211.4510	33.466	3.4	0.028568		1	1	1	61474	0	0		0	ATOM40-HA only
	Tb927.6.1520	35.066	3.4	5.0165e-05		1	1	1	83536	1	1	2	59850	1.39576
	Tb927.10.10400	37.867	3.1	0.028568		1	1	1	59033	0	0		0	ATOM40-HA only
	Tb927.10.12050	33.571	3.1	0.10461		1	1	1	115520	0	0		0	ATOM40-HA only
	Tb927.10.3580	35.612	3.1	0.0020529		1	1	1	49992	0	0		0	ATOM40-HA only
	Tb927.10.9640	39.29	2.9	0.15512		1	1	1	111110	1	1	2	148460	0.748417
	Tb10.v4.0045;Tb927.10.4310	32.215	2.7	0.081811		1	1	1	0	0	0		0
	Tb927.8.6410	52.913	2.7	0.20196		1	1	1	244500	1	1	1	85129	2.87211
	Tb09.211.1310	44.559	2.5	0.07212		1	1	1	56725	1	1	1	43084	1.31661
	Tb09.v4.0044	50.963	2.4	0.21339		1	1	1	0	0	0		0
	Tb927.10.2100;Tb927.10.2110;Tb927.10.2090	49.105	2.4	0.0028932		1	1	1	51986	0	0		0	ATOM40-HA only
	Tb927.10.660	46.369	2.4	0.0089848		1	1	1	182850	0	0		0	ATOM40-HA only
	Tb927.5.3360	46.727	2.4	0.0020529		1	1	1	34624	0	0		0	ATOM40-HA only
	Tb927.7.4710	33.994	2.4	0.081512		1	1	1	35708	0	0		0	ATOM40-HA only
	Tb09.160.5240	53.98	2.3	0.0002752		1	1	1	92617	0	0		0	ATOM40-HA only
	Tb927.1.2330;Tb927.1.2350;Tb927.1.2370;Tb927.1.2390	49.704	2.3	0.15512		0	0		0	1	1	1	27789	wild type only
	Tb927.8.2160	174.68	2.2	1.9263e-14		3	3	3	240260	0	0		0	ATOM40-HA only
	Tb09.160.2000	46.354	2.2	0.10461		1	1	1	24998	0	0		0	ATOM40-HA only
	Tb10.v4.0121	55.879	2	0.15512		1	1	1	240860	0	0		0	ATOM40-HA only
	Tb927.10.1730	39.265	2	0.011934		1	1	1	35753	0	0		0	ATOM40-HA only
	Tb927.10.600	62.775	2	0.0002752		1	1	1	60311	0	0		0	ATOM40-HA only
	Tb09.211.2430	72.949	1.8	0.11098		1	1	1	121170	0	0		0	ATOM40-HA only
	Tb11.01.3190	61.504	1.8	0.15512		1	1	1	47492	0	0		0	ATOM40-HA only
	Tb11.02.2250	167.88	1.8	5.3103e-21		2	2	2	387180	1	1	1	34568	11.2005
	Tb927.5.3980	43.71	1.6	0.08947		1	1	1	153370	0	0		0	ATOM40-HA only
	Tb927.6.1250	56.918	1.4	0.081512		1	1	1	45287	0	0		0	ATOM40-HA only
	Tb927.7.2420	55.344	1.4	0.06375		1	1	1	0	0	0		0
	Tb927.8.3300	77.891	1.4	0.15512		1	1	1	53870	0	0		0	ATOM40-HA only
	Tb11.02.1000	91.938	1.3	0.22361		0	0		0	1	1	4	181450	wild type only
	Tb11.55.0016	93.434	1.2	0.00025211		1	1	1	109540	0	0		0	ATOM40-HA only
	Tb927.4.4150;Tb927.8.8180	103.39	1.2	0.11098		1	1	1	80925	0	0		0	ATOM40-HA only
	Tb927.8.5200	201.55	1.1	0.011187		2	2	2	143350	0	0		0	ATOM40-HA only
	Tb927.6.2810	57.99	1.1	0.08947		1	1	1	75034	0	0		0	ATOM40-HA only
	Tb927.6.4200	62.694	1.1	0.08947		1	1	1	126210	0	0		0	ATOM40-HA only
	Tb11.47.0024	98.264	1	0.025584		1	1	1	30080	0	0		0	ATOM40-HA only
	Tb09.211.1390	79.857	1	0.06375		0	0		0	1	1	1	0
	Tb11.01.1910	137.64	0.8	0.028568		1	1	1	107240	0	0		0	ATOM40-HA only
	Tb927.5.3160	155.51	0.6	0.18687		1	1	1	0	0	0		0
	Tb927.6.3090	179.07	0.5	0.18878		1	1	1	0	0	0		0
